# Supplementary material for: High fat diet and PCSK9 knockout modulates lipid profile of the liver and changes the expression of lipid homeostasis related genes
Source: Nutr Metab (Lond). 2023 Mar 31;20:19. doi: 10.1186/s12986-023-00738-z (PMC10064771; doi:10.1186/s12986-023-00738-z)
Supplement: Supplementary file 1 — Additional file 1: “High fat diet and PCSK9 knockout modulates lipid profile of the liver and changes the expression of lipid homeostasis related genes”. Protein, TG, DG and CER concentrations of liver pieces. [file 12986_2023_738_MOESM1_ESM.xlsx]

## Sheet: Munka1
SAMPLE	SAMPLE MASS	PROTEIN	CER 16:0	CER 18:0	CER 20:1	CER 22:1	CER 24:1	DG 16:0/16:0	DG 16:0/18:1	DG 18:0/18:1	DG 18:1/18:1	TG 16:0/16:0/16:0	TG 16:0/16:0/18:0	TG 16:0/16:0/18:1	TG 16:0/18:0/18:0	TG 16:0/18:0/18:1	TG 16:0/18:1/18:1	TG 18:0/18:0/18:1	TG 18:0/18:1/18:1	TG 18:1/18:1/18:1
	g	mg/mL	ng/mg	ng/mg	ng/mg	ng/mg	ng/mg	ng/mg	ng/mg	ng/mg	ng/mg	µg/mg	µg/mg	µg/mg	µg/mg	µg/mg	µg/mg	µg/mg	µg/mg	µg/mg
CTRL 1	1.8	1.92695	308.778	33.7321	51.3765	574.31	552.687	124.03	456.68	36.8458	430.213	2.95285	0.386621	4.95602	0.173331	2.73489	21.2771	0.361711	2.84387	7.52484
CTRL 2	1.9	3.51274	234.859	27.6137	40.2819	427.447	360.117	167.675	945.13	72.0235	1073.24	3.47307	2.24326	26.8166	0.471711	9.66766	74.4717	1.02769	8.11332	41.8476
CTRL 3	2.1	3.46856	183.073	24.9383	31.281	254.174	206.137	131.178	936.988	72.076	1115.74	1.33196	1.04337	12.3971	0.28052	8.28009	63.6575	0.755356	5.81221	31.4251
CTRL 4	1.3	1.83859	221.094	18.5468	23.4147	252.34	299.143	137.606	816.388	69.0204	984.451	1.32711	0.24187	3.0295	0.0802246	2.15491	16.9152	0.172415	1.33309	6.47236
CTRL 5	0.9	1.35575	107.69	16.7066	24.1564	279.82	258.529	89.9872	357.736	30.4629	411.581	1.88825	0.154306	1.89711	0.0486816	0.900609	7.11784	0.115213	0.961092	3.03153
HFD 1	1.8	2.29934	324.007	89.3736	100.246	554.295	271.818	687.155	8063.2	444.476	7002.02	6.52362	14.9521	174.833	4.38388	110.945	685.85	6.75413	52.7109	235.285
HFD 2	1.5	2.04372	349.853	96.6377	80.246	443.531	276.457	1007.97	10862.6	592.548	9345.73	9.98182	21.9258	251.013	5.80316	141.996	844.54	8.87599	69.5792	301.412
HFD 3	1.1	1.18218	331.168	106.583	76.1306	417.49	254.191	752.001	8120.59	437.328	6894.04	9.98156	17.8653	210.966	6.13274	134.582	916.95	7.73148	59.8048	263.919
HFD 4	0.7	1.05758	230.715	36.6875	73.7531	631.914	337.562	368.766	4359	221.259	3526.91	4.38737	4.73722	57.0168	1.51667	65.9996	503.034	2.67591	20.0646	105.902
HFD 5	0.9	1.19013	222.245	48.7344	74.3619	583.878	292.406	275.601	3058.5	176.452	2705.6	4.0752	3.68449	44.3651	1.11333	45.9615	351.223	1.88215	14.5531	77.4708
WT 1	1.5	2.95	72.4262	14.2404	15.5593	161.186	188.136	59.5731	327.652	13.4237	155.932	0.268475	0.066339	0.810508	0	0.584407	4.44746	0.046	0.192542	1.14576
WT 2	1.5	3.4	154.18	18.9406	15.1471	173.529	380.882	53.8126	231.536	10.5588	111.176	0.252059	0.0380588	0.499118	0	0.283235	2.14412	0.0346176	0.112941	0.629412
WT 3	1.5	1.8	181.224	22.6029	17.4444	228.333	447.222	74.2284	340.381	15.2222	197.222	0.366667	0.0462778	0.612778	0	0.343889	2.71667	0.0400556	0.127778	0.738889
WT 4	1.5	3.94	84.1676	18.636	15.8629	173.858	286.802	87.3754	324.45	13.1472	156.345	0.250508	0.0641878	0.804569	0	0.485787	3.66244	0.048731	0.206599	1.17005
WT 5	1.5	2.86	105.008	19.7811	15.2622	162.587	230.769	92.5926	473.906	22.7972	287.063	0.303846	0.0621678	0.703497	0	0.537762	4.14336	0.0406993	0.171329	1.04545
PCSK9-/- 1	1.5	2.8	92.4272	14.5089	14.0536	201.786	358.929	81.25	455.688	19.1786	255.357	0.360714	0.164286	2.02857	0	1.72143	13.5714	0.0731429	0.498929	3.01071
PCSK9-/- 2	1.5	3.19	120.748	16.6217	15.9875	197.492	363.636	76.5993	389.789	19.7492	247.335	0.309718	0.0615674	0.777116	0	0.554859	4.30094	0.0420063	0.239185	1.45141
PCSK9-/- 3	1.5	3.56	119.694	16.2973	16.2921	224.719	421.348	99.407	610.981	28.3427	359.551	0.483146	0.154213	1.91011	0	1.59551	12.3876	0.069382	0.468258	2.83708
PCSK9-/- 4	1.5	3.47	84.4674	16.8414	13.4294	174.352	269.452	99.2102	473.503	19.5389	231.412	0.308357	0.0584726	0.801441	0	0.528242	4.14986	0.0334582	0.1683	1.01441
PCSK9-/- 5	1.5	2.59	90.1616	14.5932	15.2124	187.645	264.479	138.496	985.271	46.3707	629.344	0.583012	0.242471	3.04247	0	2.71815	21.39	0.111197	0.77722	4.78764
